# Supplementary material for: Effects of Air Pollution on the Health of Older Adults during Physical Activities: Mapping Review
Source: Int J Environ Res Public Health. 2023 Feb 16;20(4):3506. doi: 10.3390/ijerph20043506 (PMC9960154; doi:10.3390/ijerph20043506)
Supplement: Supplementary file 1 [file ijerph-20-03506-s001.zip]

Archive with 1 entries (1 files):
- ijerph-2203696-supplementary.pdf
